# Supplementary material for: Comparison of Human Urinary Exosomes Isolated via Ultracentrifugation Alone versus Ultracentrifugation Followed by SEC Column-Purification
Source: J Pers Med. 2022 Feb 24;12(3):340. doi: 10.3390/jpm12030340 (PMC8950278; doi:10.3390/jpm12030340)
Supplement: Supplementary file 1 [file jpm-12-00340-s001.zip]

Archive with 1 entries (1 files):
- jpm-1610416-supplementary.pdf
